# Supplementary material for: An Injectable Hybrid Gelatin Methacryloyl (GelMA)/Phenyl Isothiocyanate-Modified Gelatin (Gel-Phe) Bioadhesive for Oral/Dental Hemostasis Applications
Source: Polymers (Basel). 2021 Jul 20;13(14):2386. doi: 10.3390/polym13142386 (PMC8309571; doi:10.3390/polym13142386)
Supplement: Supplementary file 1 [file polymers-13-02386-s001.zip]

Archive with 6 entries (6 files):
- __MACOSX/._Supporting Information-2021-0505.docx
- __MACOSX/._Supporting movie1  in vitro porcine bleeding model.mp4
- __MACOSX/._Supporting movie2 tooth extraction model.mp4
- Supporting Information-2021-0505.pdf
- Supporting movie1  in vitro porcine bleeding model.mp4
- Supporting movie2 tooth extraction model.mp4
